# Supplementary material for: Expression of Autophagy Markers LC3B, LAMP2A, and GRP78 in the Human Kidney during Embryonic, Early Fetal, and Postnatal Development and Their Significance in Diabetic Kidney Disease
Source: Int J Mol Sci. 2024 Aug 23;25(17):9152. doi: 10.3390/ijms25179152 (PMC11394701; doi:10.3390/ijms25179152)
Supplement: Supplementary file 1 [file ijms-25-09152-s001.zip]

Archive with 1 entries (1 files):
- ijms-3058210-supplementary.xlsx
