# Supplementary material for: Expression of Autophagy Markers LC3B, LAMP2A, and GRP78 in the Human Kidney during Embryonic, Early Fetal, and Postnatal Development and Their Significance in Diabetic Kidney Disease
Source: Int J Mol Sci. 2024 Aug 23;25(17):9152. doi: 10.3390/ijms25179152 (PMC11394701; doi:10.3390/ijms25179152)
Supplement: Supplementary file 1 [file ijms-25-09152-s001.zip › ijms-3058210-supplementary.xlsx]

## Sheet: LC3B
		LC3B in glomeruli - %area						LC3B in tubule-interstitial compartment - %area
			C	DM2				C	DM2
			2.07287	0.719181				1.38445	0.9495
			2.3315	0.573186				2.04275	1.11962
			5.3133	2.54447				3.62142	0.801909
			1.86202	0.433384				1.06956	0.755538
			0.961735	1.44968				0.473308	1.724
			1.23765	0.868976				0.504818	0.839917
			1.69538	0.622805				0.6726	3.77346
			5.63676	1.57337				2.6525	1.54382
			13.7038	0.572772				0.260167	3.78943
			2.58721					2.343
			1.56778					2.66508

## Sheet: LAMP2A
		LAMP2A in glomeruli - %area						LAMP2A in tubule-interstitial compartment - %area
			C	DM2				C	DM2
			0.719879	0.136363				0.290667	0.059692
			0.399929	0.539247				0.047231	0.294667
			0.584706	1.07492				0.515364	0.559385
			0.626027	1.38168				0.063958	0.206842
			0.577649	0.232052				0.053417	0.075688
			0.430883	0.386627				0.01775	2.48585
			0.473345	0.775753				0.4639	0.479412
			0.340819	0.787783				0.1139	1.616
			0.347825	0.557014				0.033909	0.9317
			0.089487					0.016286
			2.58064					0.1151

## Sheet: GRP78
		GRP78 in glomeruli - %area						GRP78 in tubule-interstitial compartment - %area
			C	DM2				C	DM2
			4.36197	10.1606				0.364167	0.223231
			11.0675	16.9175				0.218	0.8079
			6.16108	14.9396				0.281667	2.41462
			8.81787	9.07786				0.241643	0.526
			8.79003	18.1158				0.2393	2.00823
			4.33083	4.5036				0.075769	0.612583
			12.8783	11.2203				0.848364	0.58
			7.4123	11.9888				0.871267	1.8555
			12.6953	13.697				0.312143	1.20338
			13.9871					1.86471
			21.8165					3.2503
